# Supplementary material for: Ammonia Oxidation by the Arctic Terrestrial Thaumarchaeote Candidatus Nitrosocosmicus arcticus Is Stimulated by Increasing Temperatures
Source: Front Microbiol. 2019 Jul 17;10:1571. doi: 10.3389/fmicb.2019.01571 (PMC6657660; doi:10.3389/fmicb.2019.01571)
Supplement: Supplementary file 2 [file Table_1.xlsx]

## Sheet: Carbon & Energy Metabolism 
Gene	Product	EC no.	Nitrosocosmicus arcticus Kfb locus	arCOG	Comment
Biotinylation
birA	biotin-[acetyl-CoA-carboxylase] ligase	6.3.4.15	NARC_110034	arCOG01940
3-hydroxypropionate-4-hydroxybutyrate pathway
accB/ pccB	acetyl-CoA/ propionyl-CoA carboxylase, carboxyltransferase subunit	6.4.1.2/3	NARC_140064	arCOG02705
accC/ pccC	acetyl-CoA/propionyl-CoA carboxylase, biotin carboxylation subunit	6.3.4.14	NARC_140063	arCOG01590
accA/ pccA	biotin carboxyl carrier protein of put. acetyl-CoA/ propionyl-CoA carboxylase	6.3.4.14	NARC_140062	arCOG02095
	malonyl-CoA reductase	1.2.1.75
	malonic semialdehyde reductase	1.1.1.298	NARC_160083	arCOG00984
hpcs	3-hydroxypropionyl-CoA synthetase (ADP-forming)	6.2.1.36	NARC_90151	arCOG01338
	3-hydroxypropionyl-CoA dehydratase/Crotonyl-CoA hydratase [(S)-3-hydroxybutyryl-CoA forming]	4.2.1.1.16	NARC_130104	arCOG00239
	acryloyl-CoA reductase	1.3.1.84
mce	methylmalonyl-CoA epimerase	5.1.99.1	NARC_40032	arCOG02706
mut	methylmalonyl-CoA mutase, large subunit	5.4.99.2	NARC_110050	arCOG04232
mcm	methylmalonyl-CoA mutase, small subunit, C-terminus	5.4.99.2	NARC_10044	arCOG01710
	succinyl-CoA reductase	1.2.1.76
	succinate semialdehyde reductase	1.1.1.-
hbcs	acetyl-CoA synthetase (ADP-forming)/ 4-hydroxybutyryl-CoA synthetase	( 6.2.1.-)	NARC_130017, NARC_180039	arCOG01338, arCOG01340
hbcd	4-hydroxybutyryl-CoA dehydratase	4.2.1.120	NARC_150133	arCOG02143
cch	3-hydroxybutyryl-CoA dehydratase / ﻿Crotonyl-CoA hydratase [(S)-3-hydroxybutyryl-CoA forming]	4.2.1.55	NARC_130104	arCOG00239	might also perform function of 3-hydroxypropionyl-CoA dehydratase ( 4.2.1.1.16)
	(S)-3-hydroxybutyryl-CoA dehydrogenase (NAD+)	1.1.1.157/ 1.1.1.35	NARC_220005	arCOG00249
phaAa	β-ketothiolase alpha subunit (Acetyl-CoA C-acetyltransferase)	2.3.1.9	NARC_130088	arCOG01280
(phaAb)	β-ketothiolase beta subunit	2.3.1.9	NARC_130089	arCOG01285
Candidate genes for 3-hydroxypropionate-4-hydroxybutyrate carbon fixation pathway including alcohol dehydrogenases
asd	aspartate-semialdehyde dehydrogenase	1.2.1.11	NARC_30064		candidate for malonyl-CoA reductase ( 1.2.1.75) and succinyl-CoA reductase ( 1.2.1.76)
gabD (SSADH)	succinate-semialdehyde dehydrogenase	1.2.1.16	NARC_80073		candidate for succinyl-CoA reductase ( 1.2.1.76)
	acetoacetyl-CoA thiolase or ketoacyl-CoA thiolase	2.3.1.-(9/16)	NARC_110110		candidate for acetoacetyl-CoA β-ketothiolase (2.3.1.9.)
Alcohol dehydrogenase, 1.1.1.-
	putative NAD-dependent alcohol dehydrogenase	1.1.1.14	NARC_110040, NARC_10104, NARC_70012	arCOG01459
	putative NAD-dependent alcohol dehydrogenase	1.1.1.1	NARC_30052, NARC_70083, NARC_100024, NARC_40005	arCOG01458
	putative NAD-dependent alcohol dehydrogenase	1.1.1.1	NARC_60035, NARC_10357, NARC_50214, NARC_210049	arCOG01455
Tricarboxylic acid cycle (oxidative)
gltA	citrate synthase	2.3.3.1	NARC_10059
aco	aconitate hydratase (aconitase A)	4.2.1.3	NARC_80079	arCOG01697
	putative aconitase X		NARC_30183	arCOG04278
	Swiveling domain associated with predicted aconitase X		NARC_30182	arCOG04279
icd	putative isocitrate/isopropylmalate dehydrogenase	1.1.1- ( 1.1.1.41)	NARC_110045, NARC_210008	arCOG01164
(o)orAC	2:oxoacid-ferredoxin oxidoreductase, fused alpha and gamma subunit	1.2.7-	NARC_80031	arCOG01606
(o)orB	2:oxoacid-ferredoxin oxidoreductase, beta subunit	1.2.7-	NARC_80030	arCOG01599
sucD	succinyl-CoA ligase, subunit alpha, ADP-forming	6.2.1.5	NARC_150113	arCOG01339
sucC	succinyl-CoA ligase, subunit beta, ADP-forming	6.2.1.5	NARC_150112	arCOG01337
sdhA	succinate dehydrogenase flavoprotein subunit/fumarate reductase	1.3.5.1	NARC_50027	arCOG00571
sdhC	putative succinate dehydrogenase/fumarate reductase	1.3.99.1	NARC_50028	arCOG02244
sdhD	putative succinate dehydrogenase/fumarate reductase	1.3.99.1	NARC_50029	arCOG04162
sdhB	FeS-center protein of succinate dehydrogenase/fumarate reductase	1.3.99.1	NARC_50030	arCOG00962
fumC	putative fumarate hydratase	( 4.2.1.2)	NARC_220024
mdh	malate dehydrogenase	1.1.1.37	NARC_140057	arCOG00246
Other genes putatively involved in pyruvate and glyoxylate metabolism
(pox)	putative pyruvate dehydrogenase/ pyruvate oxidase	1.2.3.3	NARC_100034	arCOG01999
	Acyl CoA:acetate/3-ketoacid CoA transferase		NARC_130020	arCOG01986
ytsJ	NAD(P)-dependent malic enzyme	1.1.1.40/ 1.1.1.38	NARC_30148	arCOG00853
	glyoxylate reductase	1.1.1.26	NARC_60041	arCOG01755
	2-hydroxyacid dehydrogenase	(1.1.1.95)	NARC_90036	arCOG01754
acyP	acylphosphatase	3.6.1.7	NARC_180057	arCOG01674
	putative Isocitrate lyase family enzyme	( 4.1.3.1)	NARC_10442	arCOG00581
	phosphoglycolate phosphatase	3.1.3.18	NARC_110080	arCOG01213
garR	putative 2-hydroxy-3-oxopropionate reductase	1.1.1.60	NARC_30042	arCOG00247
acsA-1	acetyl-CoA synthetase (AMP-forming)	6.2.1.1	NARC_30240, NARC_200017	arCOG01529
Gluconeogenesis
pckA	ATP-dependent phosphoenolpyruvate carboxykinase	4.1.1.49	NARC_80001	arCOG06073
eno	enolase	4.2.1.11	NARC_60090	arCOG01169
apgM	2,3-bisphosphoglycerate-independent phosphoglycerate mutase	5.4.2.12	NARC_110066	arCOG01696
gpmB	2,3-bisphosphoglycerate-dependent phosphoglycerate mutase	( 5.4.2.11)	NARC_90046	arCOG01991
pgk	phosphoglycerate kinase	2.7.2.3	NARC_40215	arCOG00496
(gap)	putative glyceraldehyde-3-phosphate dehydrogenase, phosphorylating	( 1.2.1.59)	NARC_150134	arCOG00493
tpiA	triosephosphate isomerase	5.3.1.1	NARC_60026	arCOG01087
fbp	bifunctional fructose-1,6-bisphosphate aldolase/phosphatase	3.1.3.11/ 4.1.2.13	NARC_60025	arCOG04180
Nonoxidative pentose-phosphate pathway
rpiA	ribose-5-phosphate isomerase	5.3.1.6	NARC_160106	arCOG01122
tktA/rpe	ribulose-phosphate 3-epimerase protein with N-terminal transketolase domain	5.1.3.1. and 2.2.1.1	NARC_90164	arCOG01053
tktB	transketolase C-terminal subunit	2.2.1.1	NARC_90163
tal	transaldolase	2.2.1.2	NARC_90162
prs	ribose-phosphate pyrophosphokinase	2.7.6.1	NARC_70069	arCOG00067
Polyhydroxyalkanoate biosynthesis/cleavage
(phaE)	putative poly(3-hydroxyalkanoate) synthase component		NARC_110004	arCOG06343
phaC	poly(R)-hydroxyalkanoic acid synthase, class III	2.3.1.-	NARC_110003, NARC_130014	arCOG06344
Other genes putatively involved in sugar/carbon metabolism
	F420-dependent oxidoreductase, G6PDH family	1.1.98.2	NARC_30157, NARC_30258	arCOG02410
fabG	3-oxoacyl-[acyl-carrier-protein] reductase / short chain alcohol dehydrogenase	1.1.1.100	NARC_10381, NARC_60127, NARC_70016, NARC_80145, NARC_130108, NARC_160021, NARC_200007	arCOG01259
	NADP-dependent 3-hydroxy acid dehydrogenase YdfG		NARC_10008	arCOG01265
sdr	glucose/ribitol dehydrogenase family protein/ short chain alcohol dehydrogenase	1.1.1.-	NARC_110069, NARC_190018	arCOG01259
	putative PQQ dependent glucose 1-dehydrogenase		NARC_180032	arCOG02796/arCOG02926
	periplasmic quinoprotein glucose/ sorbosone dehydrogenase with blue copper domain		NARC_50084, NARC_70074, NARC_70195, NARC_160112	arCOG02796/arCOG02917
	periplasmic/membrane attached PQQ-dep glucose/sorbonose dehydrogenase		NARC_70009	arCOG02796
	putative bifunctional fructose-1,6-bisphosphatase / inositol-1-monophosphatase	3.1.3.25	NARC_30144	arCOG01349
	3-hydroxyacyl-CoA dehydrogenase		NARC_50038	arCOG00250
	putative Short-chain dehydrogenase/reductase SDR		NARC_40076	arCOG01267
	putative Glucose/sorbosone dehydrogenase with ltin domain		NARC_150055
	Carbonic anhydrase	4.2.1.1	NARC_210030	arCOG01849
	Carbonic anhydrase	4.2.1.1	NARC_50190	arCOG02860
Sugar isomerases
	cupin domain-containing protein		NARC_90011	arCOG08247
	cupin-domain containing protein		NARC_50130, NARC_100036, NARC_30290, NARC_90070, NARC_10353	arCOG03003	COG0662: Mannose-6-phosphate isomeras
	cupin-domain containing protein		NARC_10222, NARC_100023	arCOG02998, arCOG03003
pgm	alpha-D-phosphohexomutase	5.4.2-	NARC_70126, NARC_50017	arCOG00767
	Sugar isomerase related protein		NARC_10253 NARC_10366, NARC_10367, NARC_100118, NARC_100136,	arCOG04291
	Sugar phosphate isomerase/epimerase		NARC_10085	arCOG01900
	Putative xylose isomerase domain protein TIM barrel		NARC_10078	arCOG01900
Mannosylglycerate synthesis
	putative hydroxypyruvate reductase	( 1.1.1.81)	NARC_110096	arCOG04170
	mannosyl-3-phosphoglycerate synthase	2.4.1.217	NARC_40054	arCOG04158
	phosphatase of the haloacid dehalogenase (HAD)-like hydrolase family		NARC_40053	arCOG01158	candidate for a novel mannosyl-3-phosphoglycerate phosphatase
Acetamido sugar biosynthesis, putative exopolysaccharide synthesis, cell envelope biogenesis, adhesion
glmS	glutamine-fructose-6-phosphate transaminase	2.6.1.16	NARC_80049	arCOG00057
	UDP-4-amino-4-deoxy-L-arabinose--oxoglutarate aminotransferase		NARC_180034	arCOG00118
(wC)	UDP-glucose/GDP-mannose family dehydrogenase	1.1.1.22	NARC_140039, NARC_140116, NARC_210033	arCOG00252
(galT)	putative UDP-glucose-hexose-1-phosphate uridylyltransferase	( 2.7.7.12)	NARC_110064	arCOG00422
	Oligosaccharyl transferase, PMT/STT3 family		NARC_10114	arCOG00563
gmpp	nucleotidyl-transferase		NARC_10030, NARC_110108	arCOG00663
	N-acetylglucosamine-1-phosphate uridyltransferase		NARC_150053, NARC_10035	arCOG00666
	Subtilisin-like serine protease		NARC_150077	arCOG00702, arCOG07781
glmM	phosphoglucosamine mutase	5.4.2.10	NARC_50017, NARC_70126	arCOG00767
	Glycosyl transferase family 2		NARC_10011, NARC_10106, NARC_10438, NARC_170025	arCOG00894
	dolichol-phosphate mannosyltransferase		NARC_50081	arCOG00894
aglD	predicted flippase		NARC_130107	arCOG00899
(galE)	NAD-dependent epimerase/dehydratase family	5.1.3.2	NARC_10102, NARC_10103	arCOG01369
	Glycosyl transferase family 2		NARC_110138, NARC_10002	arCOG01389
	putative glycosyltransferase family 2		NARC_40163	arCOG01390
wB	UDP-N-acetylglucosamine 2-epimerase	5.1.3.14	NARC_10119, NARC_150052, NARC_150067	arCOG01392
	putative UDP-glucuronosyltransferase		NARC_150079, NARC_60198	arCOG01393
	Glycosyl transferase, family 1		NARC_10107, NARC_10118	arCOG01403
	Glycosyltransferase		NARC_10444, NARC_10446	arCOG01409
	Glycosyl transferase, family 1		NARC_10109	arCOG01410
aglB	Oligosaccharyltransferase membrane subunit		NARC_70053	arCOG02044
	S-layer domain		NARC_10162	arCOG02080
	Mannose-1-phosphate guanylyltransferase fused to cupin domain		NARC_40178,	arCOG02427
	WD40/PQQ-like beta propeller repeat containing protein		NARC_90133	arCOG02482
	putative Cell Wall protein with PKD repeat domain		NARC_10110	arCOG02527
	6-phosphogluconolactonase		NARC_30278	arCOG02562
	Beta-propeller repeat containing protein (secreted)		NARC_100111	arCOG02562
	OxaA/SpoJ/YidC translocase/secretase, independent itegration of nascent memrane proteins into membrane		NARC_110082	arCOG02673
	putative polysacchide deacetylase		NARC_80140	arCOG02878
AglH/Rfe	UDP-N-acetylmuramyl pentapeptide phosphotransferase/UDP-N-acetylglucosamine-1-phosphate transferase		NARC_200039	arCOG03199
	putative Glycogen debranching enzyme		NARC_70017	arCOG03287
	Sreted protein, with PKD repeat domain. putative Peptidylamidoglycolate lyase		NARC_10086, NARC_30009, NARC_30297, NARC_90027, NARC_100105	arCOG03563
	putative alpha-mannosidase		NARC_30248	arCOG03661
	Glycosyltransferase of PMT family		NARC_170022	arCOG03980
	putative glycosyl hydrolase		NARC_50109	arCOG04084
	Glycosyltransferase		NARC_10435	arCOG06759
	putative cell wall thrombospondin type 3 repeat-containing protein		NARC_180001	arCOG07561
	Cell surface protein / S-layer protein		NARC_10126	arCOG07781
	D-glucuronyl C5-epimerase C-terminal domain related protein		NARC_10113	arCOG07790
	BNR repeat-containing protein with probable glycosyl-binding activity		NARC_100100, NARC_100154	arCOG08113
	Predicted S-layer protein with Ig-like domain		NARC_50180	arCOG08795
	Putative Cell Surface protein		NARC_10112	arCOG12833
11 subunit version of Complex I: type I NADH dehydrogenase
nuoA	NADH-quinone oxidoreductase, subunit A	1.6.99.5	NARC_60078	arCOG01557
nuoB	NADH-quinone oxidoreductase, subunit B	1.6.99.5	NARC_60077	arCOG01554
nuoC	NADH-quinone oxidoreductase, subunit C	1.6.99.5	NARC_60076	arCOG01551
nuoD	NADH-quinone oxidoreductase, subunit D	1.6.99.5	NARC_60075	arCOG01548
nuoH	NADH-quinone oxidoreductase, subunit H	1.6.99.5	NARC_60074	arCOG01546
nuoI	NADH-quinone oxidoreductase, subunit I	1.6.99.5	NARC_60073	arCOG01543
nuoJ	NADH-quinone oxidoreductase, subunit J	1.6.99.5	NARC_60072	arCOG04654
nuoK	NADH-quinone oxidoreductase, subunit K	1.6.99.5	NARC_60071	arCOG03073
nuoM	NADH-quinone oxidoreductase, subunit M	1.6.99.5	NARC_60070	arCOG01537
nuoL	NADH-quinone oxidoreductase, subunit L	1.6.99.5	NARC_60069	arCOG01539
nuoN	NADH-quinone oxidoreductase, subunit N	1.6.99.5	NARC_60068	arCOG01540
alternative NADH dehydrogenases,nitroreductases, NADH-dependent FMN reductases, FAD dependent oxidoreductases
	NADH dehydrogenase, FAD-containing subunit		NARC_70154	arCOG01067
	NADH-dependent FMN reductase		NARC_70042, NARC_80112	arCOG04624
	putative coenzyme F420-dependent NADP reductase		NARC_10368	arCOG00457
	nitroreductase-like protein		NARC_10073, NARC_40153, NARC_60130	arCOG00288
	nitroreductase-like protein		NARC_40135, NARC_60150	arCOG05130
	Nitroreductase related protein		NARC_30030	arCOG00298
	FAD/NAD(P)-binding oxidoreductase		NARC_60095	arCOG02200
	Flavodoxin reductase (ferredoxin-NADPH reductase)		NARC_40239, NARC_40116	arCOG02200
	FAD/FMN-containing dehydrogenase		NARC_70122	arCOG00337
	Pyridine nucleotide-disulphide oxidoreductase		NARC_60118	arCOG01068
	NADH-FMN oxidoreductase		NARC_100081	arCOG02017
	NAD(P)H dehydrogenase (quinone)		NARC_80070	arCOG00510
F420/FMN/Flavin-dependent oxidoreductases
	luciferase-like monooxygenase family protein	(1.5.99.11)	NARC_110068	arCOG02410
	luciferase-like monooxygenase family protein	(1.5.99.11)	NARC_110109	arCOG02410
	luciferase-like monooxygenase family protein		NARC_190006	arCOG02410
	luciferase-like monooxygenase family protein		NARC_10295	arCOG02410
	luciferase-like monooxygenase family protein		NARC_80074	arCOG02410
Complex II
sdhA	succinate dehydrogenase flavoprotein subunit/fumarate reductase	1.3.99.1	NARC_50027	arCOG00571
sdhC	putative succinate dehydrogenase/fumarate reductase	1.3.99.1	NARC_50028	arCOG02244
sdhD	putative succinate dehydrogenase/fumarate reductase	1.3.99.1	NARC_50029	arCOG04162
sdhB	FeS-center protein of succinate dehydrogenase/fumarate reductase	1.3.99.1	NARC_50030	arCOG00962
Complex III
(petB)	putative cytochrome b/b6 domain		NARC_30166	arCOG01721
(petC)	rieske [2Fe-2S] iron-sulphur domain protein, cytochrome b6-f complex iron-sulfur subunit		NARC_30165	arCOG01720
	putative blue (type1) copper domain-containing protein		NARC_30168	arCOG02926
Complex IV
	putative Heme/copper-type cytochrome/quinol oxidase, subunit		NARC_90045	arCOG08824
	putative Heme/copper-type cytochrome/quinol oxidase, subunit 2, with plastocyanin domain		NARC_90044	arCOG02926
coxA1	heme-copper oxidase subunit I	1.9.3.1	NARC_90042	arCOG01237
	putative cytochrome oxidase assembly protein		NARC_90040	arCOG03103
Complex V: A1A0-type ATPse
atpE	archaeal A1A0-type ATP synthase, subunit E	3.6.3.14	NARC_40045	arCOG00869
atpA	archaeal A1A0-type ATP synthase, subunit A	3.6.3.14	NARC_40042	arCOG00868
atpB	archaeal A1A0-type ATP synthase, subunit B	3.6.3.14	NARC_40041	arCOG00865
atpD	archaeal A1A0-type ATP synthase, subunit D	3.6.3.14	NARC_40040	arCOG04101
atpK	archaeal A1A0-type ATP synthase, subunit K	3.6.3.14	NARC_40046	arCOG02455/arCOG06776
atpI	archaeal A1A0-type ATP synthase, subunit I	3.6.3.14	NARC_40037	arCOG04138
atpC	archaeal A1A0-type ATP synthase, subunit C	3.6.3.14	NARC_40044	arCOG02459
atpF	archaeal A1A0-type ATP synthase, subunit F	3.6.3.14	NARC_40043	arCOG04102
Pyrophosphatase and polyP metabolism
ppa	inorganic diphosphatase	3.6.1.1	NARC_40181	arCOG01711
	putative (P)ppGpp synthetase I		NARC_130077	arCOG06870
	putative Exopolyphosphatase		NARC_30234	arCOG05138
	putative Polyphosphate kinase 2		NARC_80125	arCOG03575
Electron-transfer flavoproteins
(fixCX)	putative electron-transfer flavoprotein		NARC_80132	arCOG00570
etfA (fixB)	putative electron transfer flavoprotein, alpha subunit		NARC_80131	arCOG00447/arCOG00448
eftB (fixA)	putative electron transfer flavoprotein, subunit beta		NARC_80130	arCOG00446
Rieske proteins (PF00355) and ferredoxins (PF00037, SSF54862)
	rieske [2Fe-2S] iron-sulphur domain protein		NARC_10038, NARC_30188, NARC_90033, NARC_150138	arCOG02854/2
	4Fe-4S ferredoxin iron-sulfur binding domain protein		NARC_70128, NARC_200020	arCOG00291
	4Fe-4S ferredoxin iron-sulfur binding domain protein		NARC_50212, NARC_60110, NARC_180068	arCOG04548
	4Fe-4S ferredoxin iron-sulfur binding domain protein		NARC_140066	arCOG08784
	protein witth 4Fe-4S ferredoxin iron-sulfur binding domain		NARC_90124	arCOG04548
electron carriers, plastocyanines
	blue (type 1) copper domain protein		NARC_90138, NARC_40067, NARC_150095, NARC_70184, NARC_90041, NARC_210010, NARC_70100, NARC_60168, NARC_50135, NARC_50053	arCOG02926
	Periplasmic protein of plastocyanin/azurin family protein		NARC_30086, NARC_40027, NARC_80075, NARC_160120	arCOG08798/arCOG08764
	Plastocyanin with 3',5'-cyclic AMP phosphodiesterase CpdA domain		NARC_30247	arCOG02926
	electron transfer protein DM13		NARC_50131, NARC_70021	arCOG08670
	putative ferredoxin		NARC_40229	arCOG04548
Multicopper oxygenases
mco1	multicopper oxidase		NARC_50054, NARC_80109	arCOG03914	MCO1 clade in Kerou et al 2016
	multicopper oxidase		NARC_160013	arCOG03914
mco4	multicopper oxidase		NARC_40136	arCOG02926
nirK	putative copper-containig nitrite reductase	1.7.2.1	NARC_70085	arCOG03914
Ammonia-monooxygenase
amoA	putative ammonia monooxygenase subunit A	1.14.99.39	NARC_80029	arCOG08676
amoX	putative ammonia monooxygenase-associated protein		NARC_80028	arCOG10586
amoB	putative ammonia monooxygenase subunit B	1.14.99.39	NARC_80032	arCOG08675
amoC	putative ammonia monooxygenase subunit C	1.14.99.39	NARC_90105	arCOG08699
Urease, urea transport
ureD	urease accessory protein ureD		NARC_70159	arCOG04529
ureG	urease accessory protein ureG		NARC_70160	arCOG01231
ureF	putative urease accessory protein ureF		NARC_70161	arCOG04530
ureE	putative urease accessory protein ureE		NARC_70162	arCOG06188
ureC	urea amidohydrolase (urease), subunit alpha	3.5.1.5	NARC_70165	arCOG00698
ureB	urea amidohydrolase (urease), subunit beta	3.5.1.5	NARC_70166	arCOG04527
ureA	urea amidohydrolase (urease), subunit gamma	3.5.1.5	NARC_70167	arCOG04528
	Urea transporter (UT family)		NARC_70169	arCOG14709
	urea transporter (SSS family) fused to histidine kinase domain		NARC_70170	arCOG01316
Nitrogen regulatory protein PII
	Nitrogen regulatory protein PII		NARC_150043, NARC_200034	arCOG02305
Iron-sulfur cluster assembly
sufB	FeS cluster assembly protein sufB		NARC_90035	arCOG01715
(sufD)	putative FeS cluster assembly protein sufD		NARC_90034	arCOG01715
sufS	cysteine desulfurase/selenocysteine lyase	2.8.1.7/ 4.4.1.16	NARC_90144	arCOG00065
nifU	SUF system FeS cluster assembly protein		NARC_90145	arCOG02077
sufC	FeS assembly ATPase SufC		NARC_70183	arCOG04236
sufA	Fe-S cluster assembly protein sufA		NARC_90150	arCOG04560
Oxygen species detoxification and iron homeostasis
(cld)	putative chlorite dismutase		NARC_70181	arCOG03031
sod	superoxide dismutase	1.15.1.1	NARC_80004	arCOG04147
	Mn containing catalase	( 1.11.1.6)	NARC_10319	arCOG07055
	alkyl hydroperoxide reductase/ Thiol spific antioxidant family protein	(1.11.1.15)	NARC_110129	arCOG08717
	alkyl hydroperoxide reductase/ Thiol spific antioxidant family protein	(1.11.1.15)	NARC_60093, NARC_140061	arCOG00310
trxB	thioredoxin reductase	1.8.1.9	NARC_10076, NARC_110056, NARC_100084, NARC_50067	arCOG01296
	Thiol-disulfide isomerase or thioredoxin		NARC_140038	arCOG00314
	Thiol-disulfide isomerase or thioredoxin		NARC_50174, NARC_70008	arCOG03562
	DSBA-like thioredoxin domain protein/ Protein-disulfide isomerase		NARC_40205	arCOG02868
	thioredoxin		NARC_10174, NARC_50026, NARC_150039, NARC_90165	arCOG01972
	Predicted thiol-disulfide oxidoreductase		NARC_160086,	arCOG08747
dps1	ferritin, Dps family protein		NARC_110143	arCOG01093
	putative ferritin		NARC_80127	arCOG01095
Glyoxalase/bleomycin resistance protein/dioxygenase
	glyoxalase/bleomycin resistance domain protein		NARC_70121	arCOG02708
	glyoxalase/bleomycin resistance protein		NARC_30302, NARC_90072, NARC_130046, NARC_100039	arCOG04946
	glyoxalase/bleomycin resistance domain protein		NARC_30126, NARC_40062, NARC_50071, NARC_50128, NARC_50159	arCOG02708
	putative hydroxyacylglutathione hydrolase	(3.1.2.6)	NARC_140031	arCOG00517
	Lactoylglutathione lyase or related enzyme		NARC_30032, NARC_60138	arCOG02709
Detoxification
arsC	arsenate reductase	1.20.4.1	NARC_160018	arCOG04425
	put. arsenite methyltransferase	( 2.1.1.137)	NARC_160017	arCOG01792
	Cytochrome P450 family protein		NARC_200003	arCOG02814
AMINOACID BIOSYNTHESIS
Arginine
argB (lysZ)	acetylglutamatkinase	2.7.2.8	NARC_60019	arCOG00862
argC (lysY)	N-acetyl-gamma-aminoadipyl-phosphate reductase	1.2.1.38	NARC_60020	arCOG00495
argD (lysJ)	Acetylornithine transaminase	2.6.1.11	NARC_60018	arCOG00914
argE (lysK)	acetyl-lysine deacetylase	3.5.1.-	NARC_60013	arCOG01107
argF	ornithine carbamoyltransferase	2.1.3.3	NARC_150137	arCOG00912
argG	argininosuccinate synthase	6.3.4.5	NARC_60022	arCOG00112
argH	argininosuccinate lyase	4.3.2.1	NARC_50032	arCOG01748
carA	carbamoyl-phosphate synthase small chain (glutamine-hydrolyzing)	6.3.5.5	NARC_40162	arCOG00064
carB	carbamoyl-phosphate synthase large chain	6.3.5.5	NARC_40161	arCOG01594
pdaD	pyruvoyl-dependent arginine darboxylase	4.1.1.19	NARC_10337	arCOG04490
Aspartate
aspC	aspartate aminotransferase	2.6.1.1	NARC_10047, NARC_90049	arCOG01130
Asparagine
asnB	putative asparagine synthase	( 6.3.5.4)	NARC_10449	arCOG00071
	putative asparagine synthase	( 6.3.5.4)	NARC_110100	arCOG00071
	putative asparagine synthase	( 6.3.5.4)	NARC_70093	arCOG00071
	putative asparagine synthase	( 6.3.5.4)	NARC_40052	arCOG00071
Glutamate and ammonia assimilation
gdhA	glutamate dehydrogenase [NAD(P)+]	1.4.1.3	NARC_90149	arCOG01352
	putative glutamate racemase	5.1.1.3	NARC_70071	arCOG02005
Glutamine and ammonia assimilation
glnA 1	glutamate—ammonia ligase / glutamine synthetase	6.3.1.2	NARC_70188, NARC_80134, NARC_210042	arCOG01909
GltB	Glutamate synthase domain large subunit, central FMN-binding domain protein	1.4.1.13	NARC_80135	arCOG00619
GltB	Glutamate synthase domain small domain protein	1.4.1.13	NARC_80136	arCOG00619
GltB	Glutamate synthase large subunit N-terminal amidotransferase domain protein	1.4.1.13	NARC_80137,	arCOG00095
GltB	Glutamate synthase large subunit C-terminal domain protein	1.4.1.13	NARC_80138	arCOG00096
Glycine
glyA	serine/glycine hydroxymethyltransferase	2.1.2.1	NARC_180069	arCOG00070
Isoleucine, Valine
ilvA	threonine ammonia-lyase	4.3.1.19	NARC_10154	arCOG01431
ilvB	acetolactate synthase, large unit	2.2.1.6	NARC_110042	arCOG01998
ilvH	acetolactate synthase, small unit	2.2.1.6	NARC_110043	arCOG04445
ilvC	ketol-acid reductoisomerase	1.1.1.86	NARC_10045	arCOG04465
ilvD	dihydroxy-acid dehydratase	4.2.1.9	NARC_110136	arCOG04045
ilvE	branched-chain-amino-acid transaminase	2.6.1.42	NARC_50035, NARC_150081	arCOG02297
Leucine
ilvB	acetolactate synthase, large unit	2.2.1.6	NARC_110042	arCOG01998
ilvH	acetolactate synthase, small unit	2.2.1.6	NARC_110043	arCOG04445
ilvC	ketol-acid reductoisomerase	1.1.1.86	NARC_10045	arCOG04465
ilvD	dihydroxy-acid dehydratase	4.2.1.9	NARC_110136	arCOG04045
leuA	(R)-citramalat synthase / 2-isopropylmalate synthase	2.3.1.182/( 2.3.3.13)	NARC_60016, NARC_110044	arCOG02092
leuC	3-isopropylmalate dehydratase large subunit	4.2.1.33	NARC_130031, NARC_210002	arCOG01698
leuD	3-isopropylmalate dehydratase small subunit	4.2.1.33	NARC_130032, NARC_210001	arCOG02230
leuB	3-isopropylmalate dehydrogenase	1.1.1.85	NARC_110045, NARC_210008	arCOG01163
ilvE	branched-chain-amino-acid transaminase	2.6.1.42	NARC_50035, NARC_150081	arCOG02297
Lysine
leuA	(R)-citramalat synthase / (2-isopropylmalate synthase , leuA)	2.3.1.182/( 2.3.3.13)	NARC_60016, NARC_110044
leuC	3-isopropylmalate dehydratase large subunit	4.2.1.33	NARC_130031, NARC_210002
leuD	3-isopropylmalate dehydratase small subunit	4.2.1.33	NARC_130032, NARC_210001
leuB	3-isopropylmalate dehydrogenase	1.1.1.85	NARC_110045, NARC_210008
ilvE	branched-chain-amino-acid transaminase	2.6.1.42	NARC_50035, NARC_150081
lysX	alpha-aminoadipate--lysW ligase lysX	6.3.2.43	NARC_60014, NARC_60021	arCOG02358
lysW	alpha-aminoadipate carrier protein lysW		NARC_60015	arCOG01588
argB (lysZ)	acetylglutamate/acetylaminoadipate kinase	2.7.2.8	NARC_60019	arCOG00862
argC (lysY)	N-acetyl-gamma-aminoadipyl-phosphate reductase	1.2.1.38	NARC_60020	arCOG00495
argD (lysJ)	acetylornithine and succinylornithine aminotransferase	2.6.1.11	NARC_60018	arCOG00914
argE (lysK)	acetyl-lysine deacetylase	3.5.1.-	NARC_60013	arCOG01107
lysA	diaminopimelate darboxylase LysA	(4.1.1.20)	NARC_180056	arCOG02268
	Acetylornithine deacetylase/Succinyl-diaminopimelate desuccinylase or related deacylase		NARC_10140, NARC_180038	arCOG01110
Histidine
hisG	ATP phosphoribosyltransferase	2.4.2.17	NARC_180030	arCOG02208
hisE	phosphoribosyl-ATP diphosphatase	3.6.1.31
hisI	phosphoribosyl-AMP cyclohydrolase	3.5.4.19	NARC_70137	arCOG02676
hisA	1-(5-phosphoribosyl)-5-[(5-phosphoribosylamino)methylideneamino]imidazole-4-carboxamide isomerase	5.3.1.16	NARC_180059	arCOG00618
hisH	imidazole glycerol phosphate synthase subunit hisH	2.4.2.-	NARC_180060	arCOG00089
hisF	imidazole glycerol phosphate synthase subunit hisF	5.3.1.16	NARC_180058	arCOG00617
hisB	imidazoleglycerol-phosphate dehydratase	4.2.1.19	NARC_180061	arCOG04398
hisC	histidinol-phosphate transaminase	2.6.1.9	NARC_180028	arCOG04273
hisN	histidinol-phosphatase	3.1.3.15
hisD	histidinol dehydrogenase	1.1.1.23	NARC_180029	arCOG04352
Serine
	2-hydroxyacid dehydrogenase	1.1.1.95	NARC_60041, NARC_90036, NARC_150036	arCOG01754/arCOG01755
(serC)	putative serine-puryvate aminotransferase	2.6.1.51	NARC_140093	arCOG00082
(serB)	putative phosphoserine phosphatase, HAD-like hydrolase family	( 3.1.3.3)	NARC_110053	arCOG01158
Threonine
thrA	aspartate kinase	2.7.2.4	NARC_30194	arCOG00861
	putative aspartate kinase	( 2.7.2.4)	NARC_150080	arCOG00861
asd	aspartate-semialdehyde dehydrogenase	1.2.1.11	NARC_30064	arCOG00494
hom	homoserine dehydrogenase	1.1.1.3	NARC_110057	arCOG01351
thrB	homoserine kinase	2.7.1.39	NARC_130105	arCOG01027
thrC	threonine synthase	4.2.3.1	NARC_70136, NARC_110099	arCOG01434
Tryptophan
(aroGFH)	putative 3-deoxy-7-phosphoheptulonate synthase	( 2.5.1.54)	NARC_10057, NARC_110041	arCOG04044
aroB	3-dehydroquinate synthase	4.2.3.4	NARC_10056	arCOG04353
aroD	putative 3-dehydroquinate dehydratase	( 4.2.1.10)	NARC_10052	arCOG02097
aroE	shikimate dehydrogenase	1.1.1.25	NARC_10051	arCOG01033
aroK	shikimate kinase	2.7.1.71	NARC_10050	arCOG01025
aroA	3-phosphoshikimate 1-carboxyvinyltransferase	2.5.1.19	NARC_10049	arCOG04134
aroC	chorismate synthase	4.2.3.5	NARC_10048	arCOG04133
trpE	anthranilate synthase component I	4.1.3.27	NARC_110098	arCOG02014
trpG	anthranilate synthase component II	4.1.3.27	NARC_150124	arCOG00086
trpD	anthranilate phosphoribosyltransferase	2.4.2.18	NARC_150125	arCOG02012
trpC	indole-3-glycerol-phosphate synthase	4.1.1.48	NARC_230008	arCOG01088
trpB	tryptophan synthase beta chain	4.2.1.20	NARC_230007	arCOG01433
trpA	tryptophan synthase alpha chain	4.2.1.20	NARC_230006	arCOG01086
Phenylalanine, Tyrosine
(aroGFH)	putative 3-deoxy-7-phosphoheptulonate synthase	( 2.5.1.54)	NARC_10057, NARC_110041	arCOG04044
aroB	3-dehydroquinate synthase	4.2.3.4	NARC_10056	arCOG04353
aroD	putative 3-dehydroquinate dehydratase	( 4.2.1.10)	NARC_10052	arCOG02097
aroE	shikimate dehydrogenase	1.1.1.25	NARC_10051	arCOG01033
aroK	shikimate kinase	2.7.1.71	NARC_10050	arCOG01025
aroA	3-phosphoshikimate 1-carboxyvinyltransferase	2.5.1.19	NARC_10049	arCOG04134
aroC	chorismate synthase	4.2.3.5	NARC_10048	arCOG04133
	chorismate mutase	5.4.99.5	NARC_90050	arCOG02098
	putative prephenate dehydrogenase	( 1.3.1.12)	NARC_10046	arCOG00245
pheA	prephenate dehydratase	4.2.1.51	NARC_130117	arCOG00255
aspC	aspartate aminotransferase	2.6.1.1	NARC_10047	arCOG01130
	Aspartate/tyrosine/aromatic aminotransferase		NARC_90049	arCOG01131
Methionine metabolism (including methionine salvage from homocysteine and synthesis of SAM)
metH1	putative methionine synthase	( 2.1.1.13)	NARC_10005	arCOG08715
metH	putative methionine synthase	( 2.1.1.13)	NARC_10004	arCOG01978
metF	putative 5, 10-methylenetetrahydrofolate reductase	1.5.1.20	NARC_110047	arCOG00475
metK	methionine adenosyltransferase	2.5.1.6	NARC_140113	arCOG07444
ahcY1	adenosylhomocysteinase	3.3.1.1	NARC_40188, NARC_60002	arCOG04137
mtnP	S-methyl-5'-thioadenosine phosphorylase	2.4.2.28	NARC_150129	arCOG01327
mtnA	Methylthioribose-1-phosphate isomerase	5.3.1.23	NARC_140042	arCOG01123
	putative Methionine biosynthesis protein MetW		NARC_10108, NARC_10434	arCOG01773
Cysteine
cysM	putative cysteine synthase	( 2.5.1.47)	NARC_110055	arCOG01430
Aminopeptidases and other proteases
map	methionyl aminopeptidase	3.4.11.18	NARC_70123	arCOG01001
	putative membrane alanyl aminopeptidase	( 3.4.11.2)	NARC_80104	arCOG02969
pepA	leucyl aminopeptidase	3.4.11.1	NARC_140037	arCOG04322
	putative signal peptidase I		NARC_210017	arCOG01739
	Zn-dependent carboxypeptidase, M32 family		NARC_240011	arCOG04247
Archaeal Lipid biosynthesis: Mevalonate pathway
hcs	putative hydroxymethylglutaryl-CoA synthase	( 2.3.3.10)	NARC_10153	arCOG01767
mvaA	hydroxymethylglutaryl-CoA reductase	1.1.1.88	NARC_180031	arCOG04260
mvk	mevalonate kinase	2.7.1.36	NARC_60087	arCOG01028
fni	isopentenyl-diphosphate Delta-isomerase	5.3.3.2	NARC_60085	arCOG00613
gds	Geranylgeranyl pyrophosphate synthase	2.5.1.29	NARC_60084	arCOG01726
	Geranylgeranyl diphosphate synthase	2.5.1.29	NARC_40156	arCOG01727
egsA	sn-glycerol-1-phosphate dehydrogenase	1.1.1.261	NARC_140091	arCOG00982
	geranylgeranylglyceryl phosphate synthase	2.5.1.41	NARC_200024	arCOG01085
pgsA	CDP-diacylglycerol--glycerol-3-phosphate 3-phosphatidyltransferase	2.7.8.5	NARC_230014	arCOG00670
	putative digeranylgeranylglycerophospholipid reductase		NARC_140026	arCOG00570
	Geranylgeranyl reductase family protein	(1.3.7.11)	NARC_60079, NARC_40214, NARC_10144, NARC_10451	arCOG00570
	Undaprenyl pyrophosphate synthase		NARC_150099	arCOG01532
	putative myo-inositol-1-phosphate synthase	5.5.1.4	NARC_10428	arCOG04213
	putative bifunctional fructose-1,6-bisphosphatase / inositol-1-monophosphatase	3.1.3.25	NARC_30144	arCOG01349
Response regulators
	putative signal transduction response regulator, reiver domain		NARC_10236, NARC_10262, NARC_30018, NARC_30155, NARC_40007, NARC_40011, NARC_40065, NARC_40204, NARC_50003, NARC_50203, NARC_60048, NARC_80054, NARC_90064, NARC_90132, NARC_100063, NARC_240005, NARC_250003,	arCOG02391
	Adenylate cyclase, family 3		NARC_30014, NARC_40230, NARC_100017, NARC_160088,	arCOG07810
	Adenylate cyclase, family 3		NARC_10344	arCOG01173, arCOG11548
Cobalamin (vitamin B12) biosynthesis
cobQ/cbiA	putative cobyric acid synthase	6.3.5.10	NARC_30062	arCOG00105
cobB/cbiA	cobyrinic acid A,C-diamide synthase		NARC_140108	arCOG00106
cbiA/cobB	cobyrinic acid a,c-diamide synthase	6.3.5.11	NARC_140108	arCOG00106
	putative cob(II)yrinic acid a,c-diamide reductase	1.16.8.1	NARC_10027, NARC_90078	arCOG00288
	Cob(I)alamin adenosyltransferase	2.5.1.17	NARC_10159	arCOG00489
cobM	Uroporphyrinogen-III C-methyltransferase		NARC_90031	arCOG00644
CbiF	Cobalt-prorrin-4 C(11)-methyltransferase	2.1.1.107	NARC_70063	arCOG00645
cobJ	prorrin-3B methylase	2.1.1.131	NARC_30195	arCOG00647
cobI	Prorrin-2 methylase		NARC_70062	arCOG00648
cbiE	prorrin-6y C5,15-methyltransferase (darboxylating), cbiE subunit	2.1.1.289	NARC_200019	arCOG00650
cbiG	cobalamin (Vitamin B12) biosynthesis protein CbiG	3.7.1.12	NARC_140111	arCOG00651
CobL	Prorrin-6B methylase 2		NARC_70061	arCOG00977
	siroheme synthase (prorrin-2 oxidase/ferrochelatase domain)	1.3.1.76	NARC_90024	arCOG01044
	5-deoxyadenosylcobinamide phosphate nucleotidyltransferase	2.7.7.62	NARC_30059	arCOG01871
CbiC/CbiX	Prorrin-8X methylmutase/sirohydrochlorin ferrochelatase	5.4.1.2, 4.99.1.4	NARC_140110	arCOG02246
cobH	Prorrin isomerase		NARC_140109	arCOG02247
cbiC	prorrin-8X methylmutase cbiC/cobH	5.4.99.60	NARC_140109	arCOG02247
	nicotinate-nucleotide- dimethylbenzimidazole (NaMN:DMB) phosphoribosyltransferase		NARC_140032	arCOG04272
	L-threonine-O-3-phosphate darboxylase		NARC_30063	arCOG04273
cobD/cbiB	cobalamin biosynthesis protein CobD	6.3.1.10	NARC_30061	arCOG04274
cobS	cobalamin-5-phosphate synthase	2.7.8.26	NARC_30060	arCOG04338
cbiD	Putative cobalt-prorrin-6A synthase [deacetylating]	2.1.1.195	NARC_140112	arCOG04383
cobO/cobA	cob(I)alamin adenosyltransferase	2.5.1.17	NARC_10455	arCOG04678
Flavin biosynthesis (B2)
gch3	GTP cyclohydrolase III	3.5.4.29	NARC_30047	arCOG04202
	creatinine amidohydrolase/ formamide hydrolase	3.5.2.10/ 3.5.1.102	NARC_160103, NARC_80069	arCOG04536
ribD	putative 2,5-diamino-6-hydroxy-4-(5-phosphoribosylamino)pyrimidine 1-reductase, archaeal	1.1.1.302	NARC_30045	arCOG01484
	Amidohydrolase 1	( 3.5.4.-)	NARC_30046	arCOG00692
ribB	3,4-dihydroxy-2-butanone 4-phosphate synthase	4.1.99.12	NARC_30049	arCOG01320
ribH	riboflavin synthase, beta subunit	( 2.5.1.78)	NARC_30048	arCOG01323
ribE	riboflavin synthase, alpha chain	2.5.1.9	NARC_30050	arCOG04713
ribK	CTP-dependent riboflavin kinase	2.7.1.161	NARC_60033	arCOG01904
(ribL)	putative FAD synthetase	( 2.7.7.2)	NARC_60034	arCOG01222
Thiamine biosynthesis
thi4	putative thiazole biosynthetic enzyme Thi4 family		NARC_40169,	arCOG00574
thiD/thiN	Thiamine biosynthesis bifunctional protein : putative hydroxymethylpyrimidine/phosphomethylpyrimidine kinase ; Thiamine-phosphate synthase	2.7.4.7, 2.7.1.49, 2.5.1.3	NARC_10031	arCOG00020
thiC	phosphomethylpyrimidine synthase	[:4.1.99.17]	NARC_90079	arCOG02741
thiL	thiamine-monophosphate kinase	2.7.4.16	NARC_70125	arCOG00638
	4-methyl-5-(beta-hydroxyethyl)thiazole monophosphate synthesis protein		NARC_70135	arCOG00536
F420 Biosynthesis
rocA	1-pyrroline-5-carboxylate dehydrogenase	1.5.1.12	NARC_80073	arCOG01252
cofC	2-phospho-l-lactate guanylyltransferase	2.7.7.68	NARC_210011	arCOG04472
cofG	FO synthase subunit 1 ( 7,8-didemethyl-8-hydroxy-5-deazariboflavin synthase)		NARC_10043	arCOG00657
cofH	FO synthase subunit 2 ( 7,8-didemethyl-8-hydroxy-5-deazariboflavin synthase)		NARC_10042, NARC_10151, NARC_10152	arCOG00656
cofD	LPPG:FO 2-phospho-L-lactate transferase	2.7.8.28	NARC_210012	arCOG04395
cofE	F420-0:gamma-glutamyl ligase	6.3.2.-	NARC_110052, NARC_210003	arCOG02714
Molybdenum cofactor biosynthesis
moaA	GTP 3′,8-cyclase / Cyclic pyranopterin monophosphate synthase	4.1.99.22	NARC_30004, NARC_70004	arCOG00930
moaC	cyclic pyranopterin monophosphate synthase	4.6.1.17	NARC_30002	arCOG00214, arCOG01530
moaD	molybdopterin synthase, small subunit	2.8.1.12	NARC_20001, NARC_100002	arCOG00536
moaE	molybdopterin synthase, large subunit	2.8.1.12	NARC_100001,	arCOG00534
moeA	molybdopterin molybdotransferase	2.10.1.1	NARC_30001,	arCOG00216
Sulfur assimilation and metabolism
CysH	putative PAPS reductase (phosphoadenylyl-sulfate reductase (thioredoxin))	1.8.4.8	NARC_180049	arCOG00124
sat	sulfate adenylyltransferase	2.7.7.4	NARC_180050	arCOG04191
sir	putative ferredoxin-dependent sulfite reductase	1.8.7.1	NARC_70112	arCOG02055
	TusA-related sulfurtransferase		NARC_110054	arCOG02062
cysA	putative thiosulfate sulfurtransferase	2.8.1.1	NARC_70111, NARC_80051, NARC_90126, NARC_130110, NARC_210051,	arCOG02019
	Formylglycine-generating sulfatase enzyme		NARC_140089	arCOG03517

## Sheet: Transporters
Product	Nitrosocosmicus arcticus Kfb locus	arCOG	TCDB hit
putative voltage gated ion transport protein	NARC_30020, NARC_80151	arCOG01964	1.A.1 The Voltage-gated Ion Channel (VIC) Superfamily
Ammonia permease	NARC_70080	arCOG04397	1.A.11 (Amt)
Large-conductance mechanosensitive channel	NARC_10284	arCOG05213	1.A.22. Large Conductance Mechanosensitive Ion Channel (MscL) Family
Urea transporter	NARC_70169	arCOG14709	1.A.28. Urea Transporter (UT) Family
Mg2+ and Co2+ transporter	NARC_10415, NARC_40237, NARC_140022	arCOG02265	1.A.35. CorA Metal Ion Transporter (MIT) Family
Glycerol uptake facilitator or related permease (Major Intrinsic Protein Family)	NARC_160019	arCOG04431	1.A.8 Major Intrinsic Protein (MIP) Family
MFS family permease	NARC_60132	arCOG00144	2.A.1.3: The Drug:H+ Antiporter-2 (14 Spanner)
MFS family permease	NARC_210039	arCOG00130	2.A.1.59: Unidentified Major Facilitator-10
MFS family permease	NARC_10417 NARC_30202 NARC_100009 NARC_210034	arCOG00144	2.A.1.Major Facilitator Superfamily (MFS)
MFS family permease	NARC_110005	arCOG00130	2.A.1.Major Facilitator Superfamily (MFS)
TSUP family transporter	NARC_110085	arCOG02050	2.A.102. Putative 4-Toluene Sulfonate Uptake Permease (TSUP) Family
High-affinity Fe2+/Pb2+ permease	NARC_50136 NARC_70078	arCOG04330	2.A.108. The Iron/Lead Transporter (ILT) Family
putative calcium/cation antiporter family protein	NARC_140098, NARC_90086, NARC_160073	arCOG02881	2.A.19. Ca2+:Cation Antiporter (CaCA) Family
urea active transporter, urea/sodium symporter	NARC_70170	arCOG01316	2.A.21.Solute:Sodium Symporter (SSS) Family
CPA2 family monovalent cation: proton antiporter	NARC_10423, NARC_70090, NARC_70091, NARC_90052	arCOG01955	2.A.37. Monovalent Cation:Proton Antiporter-2 (CPA2) Family (2.A.37.2 of Na+(Li+):H+ antiporters.)
CPA2 family monovalent cation: proton antiporter, membrane component	NARC_160008	arCOG01953	2.A.37. Monovalent Cation:Proton Antiporter-2 (CPA2) Family, putative Na+(Li+)/H+ antiporter
K+ transport system, membrane component	NARC_10135 NARC_40241 NARC_50147	arCOG04145	2.A.38 The K+ Transporter (Trk) Family
putative hydroxymethylpyrimidine transporter CytX	NARC_70153	arCOG03447	2.A.39. Nucleobase:Cation Symporter-1 (NCS1) Family
Predicted Co/Zn/Cd cation transporter	NARC_60144	arCOG01480	2.A.4 The Cation Diffusion Facilitator (CDF) Family
Co/Zn/Cd efflux system component	NARC_50007	arCOG01477	2.A.4. (CDF) Cation Diffusion Facilitator Family
Predicted Co/Zn/Cd cation transporter	NARC_150037, NARC_30212, NARC_50044	arCOG01474	2.A.4. (CDF) Cation Diffusion Facilitator Family ( efflux of Zn2+, Co2+, Cd2+, Fe2+ and Hg2+ and in the transport of Cu2+, Ni2+ and Mn2+.)
Predicted divalent heavy-metal cations transporter	NARC_80108, NARC_50051, NARC_60145	arCOG00576	2.A.5. Zinc (Zn2+)-Iron (Fe2+) Permease (ZIP) Family ( transport of divalent cations, mainly Zn2+ and Fe2+ but also Co2+, Mn2+, Cd2+, Pb2+, Hg2+.)
Arsenical Resistance-3 (ACR3) Family transporter	NARC_80113	arCOG02191	2.A.59.Arsenical Resistance-3 (ACR3) Family
Uncharacterized inner membrane protein YnfA, drug/metabolite transporter superfamily	NARC_160014 NARC_160015	arCOG07820	2.A.7 The Drug/Metabolite Transporter (DMT) Superfamily
Permease of the drug/metabolite transporter (DMT) superfamily	NARC_10214 NARC_180008	arCOG00273	2.A.7. Drug/Metabolite Transporter (DMT) Superfamily
	NARC_40068	arCOG00271	2.A.7. Drug/Metabolite Transporter (DMT) Superfamily
Predicted Fe2+/Mn2+ transporter, VIT1/CCC1 family	NARC_40133 NARC_200050	arCOG01096	2.A.89. Vacuolar Iron Transporter (VIT) Family
ABC-type multidrug transport system, ATPase component	NARC_30221 NARC_40048 NARC_50095	arCOG00194	3.A.1.105. The Drug Exporter-1 (DrugE1) Family
ABC-type multidrug transport system, permease component	NARC_30220, NARC_50094	arCOG01467	3.A.1.105. The Drug Exporter-1 (DrugE1) Family, permease
ABC-type multidrug transport system, permease component	NARC_40049	arCOG01469	3.A.1.105. The Drug Exporter-1 (DrugE1) Family, permease
ABC-type multidrug transport system, ATPase component	NARC_220029	arCOG00196	3.A.1.105. The Drug Exporter-1 (DrugE1) Family, substrate-binding
ABC-type antimicrobial peptide transport system, ATPase component	NARC_160110	arCOG00922	3.A.1.122: The Macrolide Exporter (MacB) Family
ABC-type antimicrobial peptide transport system, permease component	NARC_160111, NARC_140104	arCOG02312	3.A.1.122. The Macrolide Exporter (MacB) Family
ABC-type Fe3+-hydroxamate transport system, periplasmic component	NARC_10012	arCOG04233	3.A.1.14 The Iron Chelate Uptake Transporter (FT) Family ABC uptake transporter,
ABC-type Mn/Zn transport system, ATPase component	NARC_70157	arCOG00201	3.A.1.15. The Manganese/Zinc/Iron Chelate Uptake Transporter (MZT) Family
ABC-type Zn2+ transport system, substrate binding component	NARC_200048	arCOG01005	3.A.1.15. The Manganese/Zinc/Iron Chelate Uptake Transporter (MZT) Family substrate binding
ABC-type Zn2+ transport system, permease component	NARC_200046	arCOG01006	3.A.1.15. The Manganese/Zinc/Iron Chelate Uptake Transporter (MZT) Family, permease
ABC-type Mn2+ transport system, permease component	NARC_70155	arCOG01006	3.A.1.15. The Manganese/Zinc/Iron Chelate Uptake Transporter (MZT) Family, permease
ABC-type Mn2+ transport system, periplasmic component	NARC_70158	arCOG01005	3.A.1.15. The Manganese/Zinc/Iron Chelate Uptake Transporter (MZT) Family, substrate-binding
ABC-type nitrate/sulfonate/bicarbonate transport system, ATPase component	NARC_110048	arCOG00193	3.A.1.17. (TauT)The Taurine Uptake Transporter
ABC-type nitrate/sulfonate/bicarbonate transport system, permease component	NARC_110015	arCOG00169	3.A.1.17. (TauT)The Taurine Uptake Transporter, permease
ABC-type nitrate/sulfonate/bicarbonate transport system, periplasmic component	NARC_110016 NARC_110017	arCOG01803	3.A.1.17. (TauT)The Taurine Uptake Transporter, substrate-binding
ABC-type hydrophobic amino acid uptake transporter (HAAT) family protein (with histidine kinase domain)	NARC_40028	arCOG01021, arCOG02358	3.A.1.4: The Hydrophobic Amino Acid Uptake Transporter (HAAT) Family
ABC-type oligopeptide transport system, ATPase component	NARC_120004	arCOG00184	3.A.1.5. The Peptide/Opine/Nickel Uptake Transporter (PepT) Family
ABC-type dipeptide/oligopeptide/nickel transport system, permease component	NARC_220012	arCOG00751	3.A.1.5. The Peptide/Opine/Nickel Uptake Transporter (PepT) Family
ABC-type dipeptide/oligopeptide/nickel transport system, permease component	NARC_220013	arCOG00749	3.A.1.5. The Peptide/Opine/Nickel Uptake Transporter (PepT) Family
ABC-type dipeptide/oligopeptide/nickel transport system, ATPase component	NARC_90143	arCOG00181	3.A.1.5. The Peptide/Opine/Nickel Uptake Transporter (PepT) Family
Extracellular solute-binding protein with Ig-fold domain	NARC_220011	arCOG01672	3.A.1.5. The Peptide/Opine/Nickel Uptake Transporter (PepT) Family, substrate-binding
putative Molybdate/tungstate import ATP-binding protein	NARC_100004	arCOG00175	3.A.1.6: The Sulfate/Tungstate Uptake Transporter (SulT) Family/ 3.A.1.8: The Molybdate Uptake Transporter (MolT) Family
Molybdenum transport system permease protein	NARC_100005	arCOG00164	3.A.1.6: The Sulfate/Tungstate Uptake Transporter (SulT) Family/ 3.A.1.8: The Molybdate Uptake Transporter (MolT) Family
Molybdate/tungstate transport system protein ModA	NARC_50076	arCOG00219	3.A.1.6: The Sulfate/Tungstate Uptake Transporter (SulT) Family/ 3.A.1.8: The Molybdate Uptake Transporter (MolT) Family
ABC-type phosphate transport system, ATPase component	NARC_130075	arCOG00231	3.A.1.7. The Phosphate Uptake Transporter (PhoT) Family
ABC-type phosphate transport system, permease component	NARC_130073	arCOG00167	3.A.1.7. The Phosphate Uptake Transporter (PhoT) Family, permease
ABC-type phosphate transport system, permease component	NARC_130074	arCOG00168	3.A.1.7. The Phosphate Uptake Transporter (PhoT) Family, permease
ABC-type phosphate transport system, periplasmic component	NARC_130072	arCOG00213	3.A.1.7. The Phosphate Uptake Transporter (PhoT) Family, substrate binding
K+-transporting ATPase, A chain	NARC_50060 NARC_50150	arCOG04804	3.A.3. (P-ATPase) potassium translocating ATPase, subunit A
High-affinity K+ transport system, ATPase chain B	NARC_50061	arCOG01577	3.A.3. (P-ATPase) potassium translocating ATPase, subunit B
K+-transporting ATPase, c chain	NARC_50062, NARC_50148, NARC_10213	arCOG04805	3.A.3. (P-ATPase) potassium translocating ATPase, subunit C
Cation transport ATPase	NARC_10286	arCOG01576	3.A.3. (P-ATPase); copper-exporting P-type ATPase
Putative ArsAB family transporter	NARC_160010	arCOG00238	3.A.4. (ArsAB), putative arsenical pump-driving membrane subunit
putative MtN3 (Sweet) Family transporter	NARC_10404	arCOG05022	9.A.58. The Sweet; PQ-loop; Saliva; MtN3 (Sweet) Family
Mg2+ transport system protein	NARC_150013	arCOG04203	9.B.20.Putative Mg2+ Transporter-C (MgtC) Family
Uncharacterized membrane-associated protein, DedA family	NARC_40170	arCOG03117	9.B.27. The DedA or YdjX-Z (DedA) Family
DedA family membrane protein	NARC_70077 NARC_200001	arCOG03119	9.B.27. The DedA or YdjX-Z (DedA) Family
RDD family protein	NARC_150044	arCOG03633	9.B.45. The Arg/Asp/Asp (RDD) Family
CopD family protein	NARC_140088, NARC_50156, NARC_130122, NARC_130120	arCOG03564	9.B.62. The Copper Resistance (CopD) Family
CopD family protein	NARC_30228	arCOG05392	9.B.62. The Copper Resistance (CopD) Family
Probable cobalt transporter subunit, CbtA	NARC_100018	arCOG06353	9.B.69. Putative Cobalt Transporter (CbtAB) Family
Cobalt transporter subunit, CbtB	NARC_10427 NARC_100019	arCOG08746	9.B.69. Putative Cobalt Transporter (CbtAB) Family
putative heavy metal transport/detoxification protein	NARC_10285	arCOG02764	Copper-ion-binding protein CopZ
ABC-type nitrate/sulfonate/bicarbonate transport system, periplasmic component	NARC_40002, NARC_40009	arCOG01803	3.A.1.17. (TauT)The Taurine Uptake Transporter, substrate-binding

## Sheet: Informational processes
Gene	Product	arCOG	Nitrosocosmicus arcticus Kfb locus	notes
RNA polymerase subunits
rpoA	DNA-directed RNA polymerase, subunit A (Rpo1)	arCOG04256, arCOG04257	NARC_140073
rpoB	DNA-directed RNA polymerase, subunit B (Rpo2)	arCOG01762	NARC_140074
rpoD	DNA-directed RNA polymerase, subunit D (Rpo3)	arCOG04241	NARC_180019
rpoE`	DNA-directed RNA polymerase, subunit E` (Rpo7)	arCOG00675	NARC_160091
rpoE``	DNA-directed RNA polymerase, subunit E``	arCOG04077	NARC_160092
rpoF	DNA-directed RNA polymerase, subunit F (Rpo4)	arCOG01016	NARC_90021
rpoH	DNA-directed RNA polymerase, subunit H (Rpo5)	arCOG04258	NARC_140075
rpoK	DNA-directed RNA polymerase, subunit K (Rpo6)	arCOG01268	NARC_110095
rpoL	DNA-directed RNA polymerase, subunit L (Rpo11)	arCOG04111	NARC_30191
rpoM	DNA-directed RNA polymerase, subunit M	arCOG00579	NARC_30192
rpoN	DNA-directed RNA polymerase, subunit N (Rpo10)	arCOG04244	NARC_60091
rpoP	DNA-directed RNA polymerase, subunit P (Rpo12)	arCOG04341	NARC_40186
DNA polymerases, 2.7.7.7
	DNA polymerase B1	arCOG15272	NARC_230001
	DNA polymerase B2	arCOG00329	NARC_40100
	DNA polymerase D, large subunit DP2	arCOG04447	NARC_200023
	DNA polymerase D, small subunit DP1	arCOG04455	NARC_200022
Replication
cdc6	cell division control protein 6 homolog	arCOG00467	NARC_200028
	Orc1/cdc6 family replication initiation protein fused to HTH domain	arCOG00472	NARC_40207
pcn	DNA polymerase sliding clamp	arCOG00488	NARC_30193
	Single-stranded DNA-binding replication protein A (RPA), large (70 kD) subunit or related ssDNA-binding protein	arCOG01510	NARC_60007
	RPA-like protein	arCOG01510	NARC_140078
mcm	minichromosome maintenance complex (MCM) protein	arCOG00439	NARC_70145
(gins23)	putative DNA replication initiation complex subunit, GINS23 family protein	arCOG00552	NARC_70146
(gins15)	putative DNA replication initiation complex subunit, GINS15 family protein	arCOG00551	NARC_70187
(recJ)	putative Single-stranded DNA-spific exonuclease RecJ	arCOG00427	NARC_30174
priA	DNA primase, small subunit	arCOG04110	NARC_140045
priB	DNA primase, large subunit	arCOG03013	NARC_140046
priX	Eukaryotic-type DNA primase, large subunit homolog	arCOG05924	NARC_90088
rfcS	replication factor C, small subunit	arCOG00469	NARC_70147
rfcL	replication factor C, large subunit	arCOG00470	NARC_140067
fen	flap structure-spific endonuclease	arCOG04050	NARC_200013
rnhB	ribonuclease (RNAse) HII	arCOG04121	NARC_220018
rnhA	ribonuclease (RNAse) HI	arCOG02942	NARC_210006
	RNAse H superfamily ribonuclease	arCOG07100	NARC_90051
lig	DNA ligase (ATP dependent)	arCOG01347	NARC_80021, NARC_100030
putative cell division proteins
cdc48	AAA family ATPase, CDC48 subfamily	arCOG01308	NARC_30233, NARC_180054
(cdvA)	putative archaeal cell division protein CdvA with coiled-coil domain	arCOG04054	NARC_200015
cdvC	putative archaeal cell division protein Vps4 contains AAA-type ATPase domain	arCOG01307	NARC_40182
cdvB	SNF7-domain protein, homolog of archaeal cell division protein ESCRT-III	arCOG00452	NARC_110101
cdvB	SNF7-domain protein, homolog of archaeal cell division protein ESCRT-III	arCOG00452	NARC_130090
ftsZ	Cell division protein FtsZ	arCOG02201	NARC_220027
	putative SepF homologue	arCOG02263	NARC_140082
scpA	putative chromosome segregation and condensation protein ScpA	arCOG02610	NARC_10015
scpB	Chromosome segregation and condensation protein ScpB	arCOG02613	NARC_10016
	putative chromosome segregation protein SMC	arCOG00371	NARC_120005
	ParB-like nuclease domain containing protein	arCOG11113	NARC_70172
Transcription
tfb	Transcription initiation factor TFIIB	arCOG01981	NARC_60009, NARC_30149
tbp	TATA-box binding protein (TBP)	arCOG01764	NARC_220023
tfe	Transcription initiation factor IIE, alpha subunit	arCOG04270	NARC_30044
	putative transcription elongation factor NusA	arCOG01761	NARC_90141
	archaeal NusA family protein with KH domain	arCOG01760	NARC_140071
	Transcription antiterminator NusG	arCOG01920	NARC_80009
endA	tRNA-splicing endonuclease	arCOG01701	NARC_110059
endA	putarive tRNA-splicing endonuclease	arCOG01701	NARC_40217
alba	DNA/RNA-binding protein Alba	arCOG01753	NARC_50033 NARC_110030
Translation
eIF-5A	translation initiation factor 5A (eIF-5A)	arCOG04277	NARC_10032
eIF-2a	translation initiation factor 2, alpha subunit (eIF-2alpha)	arCOG04107	NARC_10454
aIF-2	translation initiation factor aIF-2	arCOG01560	NARC_50021
eIF-1a	translation initiation factor 1a (IF-1)	arCOG01179	NARC_40222
	translation initiation factor SUI1	arCOG04223	NARC_90005, NARC_220008
eIF-5/eIF-2B	translation initiation factor 2, beta subunit	arCOG01640	NARC_80106, NARC_70143
eIF-2g	translation initiation factor 2, subunit gamma	arCOG01563	NARC_70050
eIF-6	translation initiation factor IF-6	arCOG04176	NARC_130035
aEF-2 (fusA)	translation elongation factor 2	arCOG01559	NARC_10149
ef1b	translation elongation factor EF-1 beta	arCOG01988	NARC_40213
ef1a	translation elongation factor EF-1 alpha	arCOG01561	NARC_40177
aRF1 (prf)	peptide chain release factor 1 (eRF1=aRF)	arCOG01742	NARC_180048
Chaperones and heat shock proteins
ths	archaeal thermosome (group II chaperonin)	arCOG01257	NARC_30068 NARC_80011
	putative chaperonin (Hsp60/Cpn60/TCP-1)	arCOG01257	NARC_70164
hsp20	heat-shock protein Hsp20	arCOG01833	NARC_10362, NARC_30264
dnaJ	chaperone protein dnaJ (Hsp40)	arCOG02846	NARC_70140, NARC_110139, NARC_40051
dnaK	chaperone protein Dnak (Hsp70)	arCOG02846	NARC_70141
grpE	molular chaperone GrpE	arCOG04772	NARC_70142
	dnaJ - ferredoxin domain protein	arCOG00349	NARC_210043
	prefoldin subunit alpha	arCOG01341	NARC_150135
	prefoldin subunit beta	arCOG01342	NARC_180026
	Peptidylprolyl isomerase	arCOG04767	NARC_40236
UspA	Nucleotide-binding protein, UspA family		NARC_50112, NARC_70174, NARC_90017, NARC_130019, NARC_200032
Proteasome
(psmB)	Proteasome, subunit beta	arCOG00970	NARC_50091 NARC_130030 NARC_210023
(psmA)	Proteasome, subunit alpha	arCOG00971	NARC_50092 NARC_110130
Topoisomerases
topA	DNA topoisomerase IA	arCOG01527	NARC_80080
topoI	DNA topoisomerase IB	arCOG08649	NARC_10023
top6A	DNA topoisomerase VI, subunit A	arCOG04143	NARC_70044
top6B	Type 2 DNA topoisomerase VI, subunit B	arCOG01165	NARC_70045
Histones
	Archaeal histone H3/H4	arCOG02144	NARC_150116
UVR Repair system
uvrC	excinuclease ABC, C subunit	arCOG04753	NARC_140107
uvrA	excinuclease ABC, A subunit	arCOG04694	NARC_140106
uvrB	excinuclease ABC, B subunit	arCOG04748	NARC_140105
Nre	archaeal Nre	arCOG04269	NARC_210037
DNA repair polymerases
dbh	DNA polymerase IV (family Y)	arCOG04582	NARC_30034
polX	DNA polymerase X family	arCOG00305	NARC_210036
Homologous Recombination
radB	DNA repair and rombination protein RadB	arCOG00417	NARC_140115
radA	DNA repair and rombination protein RadA	arCOG00415	NARC_90023, NARC_40112
hjc	putative Holliday junction resolvase	arCOG00919	NARC_140028
(rad50)	putative DNA double-strand break repair Rad50 ATPase	arCOG00368	NARC_30141
(mre11)	putative DNA double-strand break repair protein Mre11	arCOG00397	NARC_30140
herA	putative HerA helicase	arCOG00280	NARC_30143
nurA	putative NurA nuclease	arCOG00367	NARC_30242
Hel308 (Hjm)	putative ATP-dependent DNA helicase Hel308	arCOG00553	NARC_200049
	ERCC4-like helicase	arCOG00872	NARC_50050
Photoreactivation
	Putative DNA repair photolyase	arCOG01290	NARC_10311	only COG motif: COG1533
Alkyltransferase: repair of DNA containing O6-alkylated guanine
	methylated-DNA--protein-cysteine methyltransferase	arCOG02724	NARC_30012
Nucleotide Excision Repair (NER)
xpd	putative DNA repair helicase XPD	arCOG00770, PF04851, PF06733	NARC_10268
xpb	putative DNA repair helicase XPB	arCOG00874, PF00271, PF04851	NARC_50048 NARC_30260
bax1	putative XPB associated nuclease Bax1	arCOG04356, PF05626	NARC_50047
xpf	putative DNA repair nuclease XPF	arCOG04206, IPR020819	NARC_180027
Base Excision Repair (BER)
udg	uracil DNA glycosylase family 4	arCOG00905, TIGR00758, COG1573, PF03167	NARC_60067
	putative 3-methyladenine DNA glycosylase	arCOG04295	NARC_60003
nfo/endoIV	putative endonuclease IV/apurinic/apyrimidinic lyase	arCOG01894	NARC_140003
nfi/EndoV	endonuclease V	arCOG00929.	NARC_100066
ogg1	8-oxoguanine DNA glycosylase	arCOG00464	NARC_70133
	3-methyladenine DNA glycosylase/8-oxoguanine DNA glycosylase	arCOG00464	NARC_10407
endoIII	putative endonuclease III / AP lyase	arCOG00459	NARC_180052
	putative DNA AP lyase / Formamidopyrimidine-DNA glycosylase	arCOG01695	NARC_100029
UV damage repair (UVDR) pathway
UvdE	UV damage repair endonuclease	arCOG01898	NARC_110010
Non-homologous End Joining (NHEJ)
Ku	Non-homologous end joining protein Ku	arCOG10146	NARC_100053
ligD	DNA ligase D	arCOG04110, arCOG05256	NARC_100054	Containing N-terminal phosphoesterase, ligase and C-terminal AEP superfamily polymerase domains
